# Supplementary material for: Hepatic gene expression explains primary drug toxicity in bipolar disorder
Source: Transl Psychiatry. 2019 Dec 9;9:331. doi: 10.1038/s41398-019-0666-4 (PMC6901567; doi:10.1038/s41398-019-0666-4)
Supplement: Supplementary file 4 — Supplementary Table 1 [file 41398_2019_666_MOESM4_ESM.xlsx]

## Sheet: Tabelle1
Supplementary Table 1. Frequency distribution of histopathologically assessed liver features in BPD subjects and controls.
	Histopathological feature	Grade	Grade definition	BPD [%]	Controls [%]	p-value
Degenerative changes	Hepatocellular reactive-degenerative changes (anisonucleosis, multinucleation)	0	None	0	0	0.161
		1	Mild	28	35.3
		2	Moderate	40	58.8
		3	Severe	32	5.9
	Hepatocellular marked swelling/ballooning	0	None	12	11.8	0.56
		1	Mild	48	64.7
		2	Moderate	40	11.8
		3	Severe	0	11.8
	Hepatocellular basophilia of biliary pole	0	None	91.7	88.2	0.681
		1	Mild	8.3	5.9
		2	Moderate	0	5.9
		3	Severe	0	0
	Glycogenated or vacuolated nuclei	0	None	44	29.4	0.657
		1	Mild	12	23.5
		2	Moderate	12	17.6
		3	Severe	32	29.4
	Glycogenated nuclei, localisation	0	None	44	29.4	0.478
		1	Mild	4	5.9
		2	Moderate	16	23.5
		3	Severe	36	41.2
	Iron pigment storage, parenchymal (MacSween)	0	None	70.8	23.5	<0.001
		1	Mild	12.5	5.9
		2	Moderate	16.7	41.2
		3	Severe	0	29.4
	Iron pigments, von Kupffer cells	0	None	64	47.1	0.353
		1	Mild	12	23.5
		2	Moderate	16	17.6
		3	Severe	8	11.8
	Ceroid pigments in von Kupffer cells	0	None	0	6.3	0.345
		1	Mild	8.3	12.5
		2	Moderate	50	50
		3	Severe	47.7	31.3
	Ceroid pigments in PT macrophages	0	None	0	6.3	0.088
		1	Mild	4.2	12.5
		2	Moderate	66.7	68.8
		3	Severe	29.2	12.5
	Lipofuscin pigments, parenchymal cells	0	None	4	5.9	0.473
		1	Mild	60	47.1
		2	Moderate	32	35.3
		3	Severe	4	11.8
Hepatic reactivity	Periportal or periseptal interface hepatitis (AFIP course)	0	None	36	52.9	0.713
		1	Mild (focal, few, portal areas)	44	17.6
		2	Mild/moderate (focal, most portal areas)	12	11.8
		3	Moderate (continous arund <50% of tracts or septa)	8	17.6
		4	Severe (continous around >50% of tracts or septa)	0	0
	Confluent necrosis	0	None	20	23.58	0.254
		1	Focal confluent necrosis	40	58.8
		2	Zon3 necrosis in some areas	32	11.8
		3	Zone 3 necrosis in most areas	0	5.9
		4	Zone 3 necrosis + occasional portal-central bridging	0	0
		5	Zone 3 necrosis + multiple portal-central bridging	4	0
		6	Panacinar or multiacinar necrosis	4	0
	Focal lytic (non-zonal) necrosis	0	None	0	0	0.978
		1	≤1 focus per 10x objective	24	11.8
		2	2-4 foci per 10x objective	40	64.7
		3	5-10 foci per 10x objective	36	17.6
		4	>10 foci per 10x objective	0	5.9
	Portal inflammation	0	None	0	5.9	0.342
		1	Mild, some or all portal areas	72	76.5
		2	Moderate, some or all portal areas	24	11.8
		3	Moderat/marked, all portal areas	4	0
		4	Marked, all portal areas	0	5.9
	Ishak modified HAI grading	1	None (Total score 0)	16	29.4	0.432
		2	Mild (Total score 1-6)	72	58.8
		3	Moderate (Total score 7-12)	12	11.8
		4	Severe (Total score 13-18)	0	0
Inflammation	Portal inflammation	0	None	0	11.8	0.248
		1	Mild	64.36	64.7
		2	Moderate	0	17.6
		3	Severe	0	5.9
	Zonal necrosis	0	None	8	0	0.568
		1	Mild	4	6.3
		2	Moderate	88	0
		3	Severe	0	93.8
	Lobular activity (Scheuer, 1991)	0	None	0	0	0.498
		1	Inflammation but no necrosis	4.2	5.9
		2	Focal necrosis or acidophil bodies	45.8	47.1
		3	Severe focal cell damage	33.3	47.1
		4	Damage includes bridging necrosis	16.7	0
	Portal lymphoid aggregates or follicles	0	None	52	52.9	0.863
		1	Mild	44	35.3
		2	Moderate	4	11.8
		3	Severe	0	0
	Portal plasma cell infiltrates	0	None	0	0	0.921
		1	Mild	44	35.3
		2	Moderate	40	58.8
		3	Severe	16	5.9
	Portal granulocytes	0	None	0	0	0.025
		1	Mild	37.5	73.3
		2	Moderate	54.2	26.7
		3	Severe	8.3	0
	Portal histiocytes	0	None	0	5.9	0.086
		1	Mild	0	0
		2	Moderate	60	76.5
		3	Severe	40	17.6
	Lobular lymphocytes	0	None	0	0	0.581
		1	Mild	0	0
		2	Moderate	50	58.8
		3	Severe	50	41.2
	Lobular granulocytes	0	None	0	0	0.66
		1	Mild	4.3	26.7
		2	Moderate	56.5	53.3
		3	Severe	39.1	20
	Lobular plasma cells	0	None	0	0	0.851
		1	Mild	80	82.4
		2	Moderate	20	17.6
		3	Severe	0	0
	Lobular eosinophiles	0	None	68	52.9	0.276
		1	Mild	32	41.2
		2	Moderate	0	5.9
		3	Severe	0	0
	Lobular histiocytes	0	None	0	5.9	0.01
		1	Mild	0	0
		2	Moderate	8	35.3
		3	Severe	92	58.8
	Chronic cholangitis	0	None	84	76.5	0.453
		1	Mild	16	11.8
		2	Moderate	0	5.9
		3	Severe	0	5.9
	Bile duct destruction or degeneration	0	None	17.4	50	0.101
		1	Mild	60.9	31.3
		2	Moderate	17.4	18.8
		3	Severe	4.3	0
	Reactive Ito cells	0	None	32	41.2	0.79
		1	Mild	16	17.6
		2	Moderate	32	11.8
		3	Severe	20	29.4
	Hypertrophied or activated PT macrophages and/or von Kupffer cells	0	None	0	0	0.814
		1	Mild	0	0
		2	Moderate	0	0
		3	Marked	37.5	41.2
		4	Severe	62.5	58.8
	Portal CD20+ cells	0	None	0	0	0.311
		1	Mild	54.2	70.6
		2	Moderate	37.5	23.5
		3	Severe	8.3	5.9
	Portal CD4+ cells	0	None	0	0	0.222
		1	Mild	8.3	11.1
		2	Moderate	58.3	22.2
		3	Severe	33.3	66.7
	Portal CD8+ cells	0	None	0	0	0.113
		1	Mild	57.9	31.3
		2	Moderate	36.8	56.3
		3	Severe	5.3	12.5
	Lobular CD20+ cells	0	None	0	0	0.285
		1	Mild	83.3	68.8
		2	Moderate	16.7	31.3
		3	Severe	0	0
	Lobular CD3+ cells	0	None	0	0	0.481
		1	Mild	8	0
		2	Moderate	4	5.9
		3	Severe	88	94.1
	Lobular CD4+ cells	0	None	0	0	0.176
		1	Mild	46.2	22.2
		2	Moderate	53.8	66.7
		3	Severe	0	11.1
	Lobular CD8+ cells	0	None	5.6	0	0.001
		1	Mild	77.8	18.8
		2	Moderate	11.1	75
		3	Severe	5.6	6.3
Fibrosis	Perisinusoidal, pericellular fibrosis	0	None	4.2	11.8	0.956
		1	Mild	25	17.6
		2	Moderate	37.5	35.3
		3	Severe	33.3	35.3
	Perivenular, pericellular fibrosis	0	None	0	0	0.387
		1	Mild	12.5	23.58
		2	Moderate	29.2	29.4
		3	Severe	58.3	47.1
	Central vein fibrosis	0	None	0	5.9	0.394
		1	Mild	12.5	5.9
		2	Moderate	16.7	29.4
		3	Marked	58.3	52.9
		4	Severe	12.5	5.9
Endogenous reaction	Typical/marginal ductular proliferation (parallel to interface, with lumen)	0	None	4.2	0	0.924
		1	Mild	54.2	62.5
		2	Moderate	41.7	37.5
		3	Severe	0	0
	Atypical ductular proliferation (lie at an angle to interface, no lumen)	0	None	8.3	0	0.257
		1	Mild	41.7	75
		2	Moderate	50	25
		3	Severe	0	0
	Bile duct metaplasia	0	None	75	43.8	0.165
		1	Mild	4.2	37.5
		2	Moderate	12.5	18.8
		3	Severe	8.3	0
Steatosis	Macrovesicular steatosis	0	None	96	93.8	0.747
		1	Mild	4	6.3
		2	Moderate	0	0
		3	Severe	0	0
	Mixed macro- and microvesicular steatosis	0	None	32	23.5	0.511
		1	Mild	24	58.8
		2	Moderate	24	5.9
		3	Severe	20	11.8
	Zonal located steatosis	0	None	0	5.9	0.087
		1	Mild	44	64.7
		2	Moderate	0	0
		3	Marked	24	11.8
		4	Severe	32	17.6
