# Supplementary material for: Hepatic gene expression explains primary drug toxicity in bipolar disorder
Source: Transl Psychiatry. 2019 Dec 9;9:331. doi: 10.1038/s41398-019-0666-4 (PMC6901567; doi:10.1038/s41398-019-0666-4)
Supplement: Supplementary file 5 — Supplementary Table 2 [file 41398_2019_666_MOESM5_ESM.xlsx]

## Sheet: Tabelle1
Supplementary Table 2. Primer sequences used for qRT-PCR.
Gene	HGNC ID	Forward primer (5'-3')	Reverse primer (5'-3')	Amplicon size (bp)
LRPPRC	15714	GCCGGAGGACTACTGAGC	AGCAAGGCATGACTACCACC	230
ATP5PB	840	TGCTACCTGGACTTTCGTTGA	CTGCAATACCCCTGGACCTA	110
SDHB	10991	CACTCTAGCTTGCACCCGAA	CCGTCCAGTTTCTCACGCTCT	219
PON1	9204	ATCGAAACTGGCTCTGAAGAC	ACGACCACGCTAAACCCAAA	469
ACOT13	20999	GGACTTTCCAGCTCTTCCGA	GAGTAATCTTTCCCAAAACTCTCT	152
AADAC	17	GCGTGGGAAGTGCTGCTCTAA	CTGGGTCATCAAGGAGCTGTT	273
CMBL	25090	GTTCAAGTCGAGCACATCAAGG	ACAATGCCATAGACGGACACC	401
HIBADH	4907	TGCAGGTGAACAGGTAGTATCTT	CCAGAAACAGGGGCATCCAT	243
TDO2	11708	TATCTCCAGCATCAGGCTTCC	GCCATGCCTCCACTAATTCC	186
HAO1	4809	ACAAGGACCGAGAAGTCACC	CCTGGCATCATCACCTCTCAA	335
CAT	1516	CCTGTGAACTGTCCCTACCG	ATAGAATGCCCGCACCTGAG	222
PSMA2	9531	CTACATTCAGCCCGTCTGGT	GGTCGTCCCTCATTCCAAC	400
S100A9	10499	CAAGAAGGAGAATAAGAATGAAAAG	AGCATGATGAACTCCTCGAA	144
S100A12	10489	TGCAAACACCATCAAGAATATCAAA	GTGTGGTAATGGGCAGCCTT	99
RPL41	10354	AAGATGAGGCAGAGGTCCAA	TCCAGAATGTCACAGGTCCA	248
IPO8	9853	Hs_IPO8_1_SG (QuantiTect Primer Assay; Qiagen, Hilden, Germany)		124
