# Supplementary material for: Hepatic gene expression explains primary drug toxicity in bipolar disorder
Source: Transl Psychiatry. 2019 Dec 9;9:331. doi: 10.1038/s41398-019-0666-4 (PMC6901567; doi:10.1038/s41398-019-0666-4)
Supplement: Supplementary file 6 — Supplementary Table 3 [file 41398_2019_666_MOESM6_ESM.xlsx]

## Sheet: Supplementary_Table_2
Supplementary Table 3. Statistically significant differentially expressed genes in hepatic tissue of bipolar disorder subjects compared to controls. A minimum fold change (FC) of 1.5 and an false discovery rate (FDR) of <5% was considered as statistically significant. Genes are listed in ascending order with regard to their expression level. Fold changes indicating under-expression are colored in…
Gene symbol	HGNC gene name	HGNC ID	Location	Affymetrix probe ID	FC	FDR
FMO3	flavin containing dimethylaniline monooxygenase 3	3771	1q24.3	40665_at	0.220676	0.0004564
SLC38A4	solute carrier family 38 member 4	14679	12q13.11	220786_s_at	0.243164	0.0020092
TNFSF10	TNF superfamily member 10	11925	3q26	214329_x_at	0.25	3.9e-06
CAT	catalase	1516	11p13	211922_s_at	0.258816	5.68e-05
TUBE1	tubulin epsilon 1	20775	6q21	226181_at	0.267943	2e-06
HPGD	15-hydroxyprostaglandin dehydrogenase	5154	4q34.1	211548_s_at	0.273573	0.0017538
ALDH1A1	aldehyde dehydrogenase 1 family member A1	402	9q21.13	212224_at	0.273573	0.0015578
UGT2B4	UDP glucuronosyltransferase family 2 member B4	12553	4q13.3	206505_at	0.291183	0.0020811
GYS2	glycogen synthase 2	4707	12p12.1	214621_at	0.295248	0.0006067
SLC41A2	solute carrier family 41 member 2	31045	12q23.3	235299_at	0.297302	2e-06
NADK2	NAD kinase 2, mitochondrial	26404	5p13.2	229299_at	0.29937	7.51e-05
CYR61	cysteine rich angiogenic inducer 61	2654	1p22.3	201289_at	0.303549	0.0212257
DPYD	dihydropyrimidine dehydrogenase	3012	1p21.3	204646_at	0.307786	0.0006659
TNFSF10	TNF superfamily member 10	11925	3q26	202687_s_at	0.309927	4.63e-05
AGL	amylo-alpha-1, 6-glucosidase, 4-alpha-glucanotransferase	321	1p21.2	203566_s_at	0.309927	0.0008901
TADA1	transcriptional adaptor 1	30631	1q24.1	225455_at	0.309927	2e-06
NADK2	NAD kinase 2, mitochondrial	26404	5p13.2	226946_at	0.309927	0.0001704
IDH1	isocitrate dehydrogenase (NADP(+)) 1, cytosolic	5382	2q34	1555037_a_at	0.312083	0.0007761
PCK2	phosphoenolpyruvate carboxykinase 2, mitochondrial	8725	14q11.2-q12	202847_at	0.316439	0.0011399
HPGD	15-hydroxyprostaglandin dehydrogenase	5154	4q34.1	203914_x_at	0.316439	0.0025956
GPAM	glycerol-3-phosphate acyltransferase, mitochondrial	24865	10q25.2	225424_at	0.323088	0.0443006
HNMT	histamine N-methyltransferase	5028	2q22.1	204112_s_at	0.327598	0.0004308
ACBD5	acyl-CoA binding domain containing 5	23338	10p12.1	225663_at	0.329877	0.0010114
ALDH5A1	aldehyde dehydrogenase 5 family member A1	408	6p22.3	203608_at	0.332171	0.0039663
LRRC40	leucine rich repeat containing 40	26004	1p31.1	218577_at	0.332171	0.0001458
PON1	paraoxonase 1	9204	7q21.3	206345_s_at	0.334482	0.0008045
RNF128	ring finger protein 128, E3 ubiquitin protein ligase	21153	Xq22.3	219263_at	0.334482	0.00363
GLS2	glutaminase 2	29570	12q13.3	1564706_s_at	0.336808	0.0005291
IGFBP3	insulin like growth factor binding protein 3	5472	7p12.3	212143_s_at	0.336808	0.0130598
SDC2	syndecan 2	10659	8q22.1	212154_at	0.336808	0.0004909
CRYZ	crystallin zeta	2419	1p31.1	202950_at	0.339151	0.0001481
SLCO1B3	solute carrier organic anion transporter family member 1B3	10961	12p12.2	206354_at	0.339151	0.0036102
ART4	ADP-ribosyltransferase 4 (Dombrock blood group)	726	12p12.3	242496_at	0.339151	5.4e-06
CXCL12	C-X-C motif chemokine ligand 12	10672	10q11.21	209687_at	0.343885	0.015434
FAM162A	family with sequence similarity 162 member A	17865	3q21.1	223193_x_at	0.348686	0.0007849
RTN4	reticulon 4	14085	2p16.1	211509_s_at	0.351111	0.0069306
CA2	carbonic anhydrase 2	1373	8q21.2	209301_at	0.353553	0.0016024
SERPINC1	serpin family C member 1	775	1q25.1	210049_at	0.353553	0.0094087
POSTN	periostin	16953	13q13.3	210809_s_at	0.353553	0.0008386
TMEM27	collectrin, amino acid transport regulator	29437	Xp22.2	223784_at	0.353553	2.95e-05
DHTKD1	dehydrogenase E1 and transketolase domain containing 1	23537	10p14	227094_at	0.353553	0.0070781
GHR	growth hormone receptor	4263	5p13.1-p12	205498_at	0.356013	0.0216021
HHEX	hematopoietically expressed homeobox	4901	10q23.33	215933_s_at	0.356013	0.0002166
GATM	glycine amidinotransferase	4175	15q21.1	216733_s_at	0.358489	0.0027144
RTN4	reticulon 4	14085	2p16.1	210968_s_at	0.360982	0.0070506
KNG1	kininogen 1	6383	3q27.3	206054_at	0.363493	0.0063077
SULT1E1	sulfotransferase family 1E member 1	11377	4q13.3	222940_at	0.366021	6.17e-05
MME	membrane metalloendopeptidase	7154	3q25.2	203434_s_at	0.373712	5.57e-05
ANK3	ankyrin 3	494	10q21.2	206385_s_at	0.373712	0.0031979
HPR	haptoglobin-related protein	5156	16q22.2	208471_at	0.373712	0.0070237
HIBADH	3-hydroxyisobutyrate dehydrogenase	4907	7p15.2	224812_at	0.373712	0.0007495
SMARCA1	SWI/SNF related, matrix associated, actin dependent regulator of chromatin, subfamily a, member 1	11097	Xq25-q26.1	203874_s_at	0.376312	3.22e-05
UFL1	UFM1 specific ligase 1	23039	6q16.1	212633_at	0.378929	0.0004094
SLC22A7	solute carrier family 22 member 7	10971	6p21.1	231398_at	0.381565	0.0249764
UGT2B15	UDP glucuronosyltransferase family 2 member B15	12546	4q13.2	207392_x_at	0.384219	0.0043644
KLHDC10	kelch domain containing 10	22194	7q32.2	210111_s_at	0.384219	0.0067515
ELOVL2	ELOVL fatty acid elongase 2	14416	6p24.2	213712_at	0.384219	0.0002281
PRKAB2	protein kinase AMP-activated non-catalytic subunit beta 2	9379	1q21.1	225278_at	0.386891	0.0126671
PGRMC1	progesterone receptor membrane component 1	16090	Xq24	201120_s_at	0.389582	0.0012318
UGT2B28	UDP glucuronosyltransferase family 2 member B28	13479	4q13.2	211682_x_at	0.389582	0.0039996
SLCO1B1	solute carrier organic anion transporter family member 1B1	10959	12p12.1	210366_at	0.392292	0.0022635
GLUD1	glutamate dehydrogenase 1	4335	10q23.2	215794_x_at	0.392292	0.0005116
CYP51A1	cytochrome P450 family 51 subfamily A member 1	2649	7q21.2	202314_at	0.395021	0.0080383
AADAC	arylacetamide deacetylase	17	3q25.1	205969_at	0.395021	0.0032314
KNG1	kininogen 1	6383	3q27.3	217512_at	0.395021	0.0018435
ABCG5	ATP binding cassette subfamily G member 5	13886	2p21	220383_at	0.395021	0.0012085
CMBL	carboxymethylenebutenolidase homolog	25090	5p15.2	227522_at	0.395021	0.0165549
AKAP9	A-kinase anchoring protein 9	379	7q21.2	210962_s_at	0.397768	0.0008491
HMGB1	high mobility group box 1	4983	13q12.3	224731_at	0.400535	0.0007391
GOLIM4	golgi integral membrane protein 4	15448	3q26.2	238002_at	0.400535	0.0011613
CXCL2	C-X-C motif chemokine ligand 2	4603	4q13.3	209774_x_at	0.403321	0.0338743
DECR1	2,4-dienoyl-CoA reductase 1	2753	8q21.3	202447_at	0.406126	0.0036274
ACOT13	acyl-CoA thioesterase 13	20999	6p22.3	204565_at	0.406126	0.0010114
CYP3A5	cytochrome P450 family 3 subfamily A member 5	2638	7q22.1	205765_at	0.406126	0.0216853
AMACR	alpha-methylacyl-CoA racemase	451	5p13.2	209425_at	0.406126	0.003568
C6	complement C6	1339	5p13.1	210168_at	0.406126	0.0032314
SNX4	sorting nexin 4	11175	3q21.2	212652_s_at	0.406126	0.0001733
SLC35A3	solute carrier family 35 member A3	11023	1p21.2	226894_at	0.406126	0.0004484
NR2F2	nuclear receptor subfamily 2 group F member 2	7976	15q26.2	209120_at	0.408951	0.0037299
ACSM2A	acyl-CoA synthetase medium chain family member 2A	32017	16p12.3	214069_at	0.408951	0.0026585
C1RL	complement C1r subcomponent like	21265	12p13.31	218983_at	0.408951	0.0014789
NUDT7	nudix hydrolase 7	8054	16q23.1	228855_at	0.408951	0.0002169
PANK3	pantothenate kinase 3	19365	5q34	221751_at	0.411796	0.0069018
CRLS1	cardiolipin synthase 1	16148	20p12.3	223978_s_at	0.411796	0.0006067
HFE2	hemojuvelin BMP co-receptor	4887	1q21.1	228621_at	0.411796	0.0005452
ETFA	electron transfer flavoprotein subunit alpha	3481	15q24.2-q24.3	201931_at	0.41466	0.0030785
APOM	apolipoprotein M	13916	6p21.33	214910_s_at	0.41466	0.0022348
LGR4	leucine rich repeat containing G protein-coupled receptor 4	13299	11p14.1	218326_s_at	0.41466	0.0001175
FN1	fibronectin 1	3778	2q35	216442_x_at	0.417544	0.0092498
LRP6	LDL receptor related protein 6	6698	12p13.2	225745_at	0.417544	0.0018986
UBR3	ubiquitin protein ligase E3 component n-recognin 3	30467	2q31.1	230029_x_at	0.417544	0.0009597
PSMA2	proteasome subunit alpha 2	9531	7p14.1	201317_s_at	0.420448	0.0034782
KAT2B	lysine acetyltransferase 2B	8638	3p24.3	203845_at	0.420448	0.0005652
FN1	fibronectin 1	3778	2q35	210495_x_at	0.420448	0.0093163
TSPAN12	tetraspanin 12	21641	7q31.31	219274_at	0.420448	2.47e-05
ANO6	anoctamin 6	25240	12q12	224906_at	0.420448	0.0001635
ACSS3	acyl-CoA synthetase short chain family member 3	24723	12q21.31	229222_at	0.420448	0.0008155
SOD1	superoxide dismutase 1	11179	21q22.11	200642_at	0.423373	0.0140516
PPP3CA	protein phosphatase 3 catalytic subunit alpha	9314	4q24	202429_s_at	0.423373	0.0002856
FN1	fibronectin 1	3778	2q35	212464_s_at	0.423373	0.0131673
TBC1D9	TBC1 domain family member 9	21710	4q31.21	212956_at	0.423373	0.0004564
CPEB2	cytoplasmic polyadenylation element binding protein 2	21745	4p15.32	226939_at	0.423373	0.0039164
HMGCS2	3-hydroxy-3-methylglutaryl-CoA synthase 2	5008	1p12	204607_at	0.426317	0.0133702
HRG	histidine rich glycoprotein	5181	3q27.3	206226_at	0.426317	0.0066565
FBXL5	F-box and leucine rich repeat protein 5	13602	4p15.32	209004_s_at	0.426317	0.0031979
HLTF	helicase like transcription factor	11099	3q24	202983_at	0.429283	0.0001458
ARHGAP29	Rho GTPase activating protein 29	30207	1p22.1	203910_at	0.429283	0.0033958
NAT8	N-acetyltransferase 8 (putative)	18069	2p13.1	210289_at	0.429283	0.0005291
PRDX5	peroxiredoxin 5	9355	11q13.1	1560587_s_at	0.432269	0.0028271
AHSG	alpha 2-HS glycoprotein	349	3q27.3	204551_s_at	0.432269	0.0189745
CFHR2	complement factor H related 2	4890	1q31.3	206910_x_at	0.432269	0.0158325
LYPLA1	lysophospholipase I	6737	8q11.23	212449_s_at	0.432269	0.0031353
TDO2	tryptophan 2,3-dioxygenase	11708	4q32.1	205943_at	0.435275	0.014846
PAWR	pro-apoptotic WT1 regulator	8614	12q21.2	226223_at	0.435275	0.0002856
IMPA1	inositol monophosphatase 1	6050	8q21.13	203011_at	0.438303	0.0012705
LRPPRC	leucine rich pentatricopeptide repeat containing	15714	2p21	211971_s_at	0.438303	0.0009586
ESD	esterase D	3465	13q14.2	215096_s_at	0.438303	0.0039229
CYP51A1	cytochrome P450 family 51 subfamily A member 1	2649	7q21.2	216607_s_at	0.438303	0.0014042
MAOB	monoamine oxidase B	6834	Xp11.3	204041_at	0.441351	0.0014171
ABCG2	ATP binding cassette subfamily G member 2 (Junior blood group)	74	4q22.1	209735_at	0.441351	0.0007495
APOB	apolipoprotein B	603	2p24.1	223579_s_at	0.441351	0.0054657
SCOC	short coiled-coil protein	20335	4q31.1	224786_at	0.441351	0.0010121
TMEM106B	transmembrane protein 106B	22407	7p21.3	226529_at	0.441351	0.0013991
RALGPS2	Ral GEF with PH domain and SH3 binding motif 2	30279	1q25.2	227533_at	0.441351	0.0003031
MTHFD1	methylenetetrahydrofolate dehydrogenase, cyclohydrolase and formyltetrahydrofolate synthetase 1	7432	14q23.3	202309_at	0.444421	0.0030802
GBE1	1,4-alpha-glucan branching enzyme 1	4180	3p12.2	203282_at	0.444421	0.0129065
COPS5	COP9 signalosome subunit 5	2240	8q13.1	201652_at	0.447513	0.0002983
FMO5	flavin containing monooxygenase 5	3773	1q21.1	205776_at	0.447513	0.0012974
EPHX2	epoxide hydrolase 2	3402	8p21.2-p21.1	209368_at	0.447513	0.0018986
C3	complement C3	1318	19p13.3	217767_at	0.447513	0.0125126
APOA2	apolipoprotein A2	601	1q23.3	219465_at	0.447513	0.0239583
PYGL	glycogen phosphorylase L	9725	14q22.1	202990_at	0.450625	0.0001704
APOM	apolipoprotein M	13916	6p21.33	205682_x_at	0.450625	0.0032358
METAP2	methionyl aminopeptidase 2	16672	12q22	209861_s_at	0.450625	0.0005331
RGN	regucalcin	9989	Xp11.3	210751_s_at	0.450625	0.0003221
HAO1	hydroxyacid oxidase 1	4809	20p12.3	220224_at	0.450625	0.0018986
CMTM6	CKLF like MARVEL transmembrane domain containing 6	19177	3p22.3	223047_at	0.450625	0.0102447
EID1	EP300 interacting inhibitor of differentiation 1	1191	15q21.1	208669_s_at	0.45376	0.0036083
GNMT	glycine N-methyltransferase	4415	6p21.1	210328_at	0.45376	0.0306989
OSBPL9	oxysterol binding protein like 9	16386	1p32.3	218047_at	0.45376	0.0022021
HACL1	2-hydroxyacyl-CoA lyase 1	17856	3p25.1	223211_at	0.45376	5.68e-05
SMG1	SMG1, nonsense mediated mRNA decay associated PI3K related kinase	30045	16p12.3	224842_at	0.45376	0.0010423
BAAT	bile acid-CoA:amino acid N-acyltransferase	932	9q31.1	206913_at	0.456916	0.0062724
GCSH	glycine cleavage system protein H	4208	16q23.2	213129_s_at	0.456916	0.0084827
UPB1	beta-ureidopropionase 1	16297	22q11.23	224043_s_at	0.456916	0.0022768
TMEM19	transmembrane protein 19	25605	12q21.1	226860_at	0.456916	0.0011542
FDPS	farnesyl diphosphate synthase	3631	1q22	201275_at	0.460094	0.0154022
ENOSF1	enolase superfamily member 1	30365	18p11.32	204143_s_at	0.460094	0.0016772
CPB2	carboxypeptidase B2	2300	13q14.13	206651_s_at	0.460094	0.0125227
RBL2	RB transcriptional corepressor like 2	9894	16q12.2	212331_at	0.460094	0.0001458
PDE8A	phosphodiesterase 8A	8793	15q25.3	212522_at	0.460094	0.0006067
PSMG2	proteasome assembly chaperone 2	24929	18p11.21	218467_at	0.460094	0.002087
ABCB4	ATP binding cassette subfamily B member 4	45	7q21.12	207819_s_at	0.463294	0.0058836
RBP4	retinol binding protein 4	9922	10q23.33	219140_s_at	0.463294	0.0400145
OCIAD1	OCIA domain containing 1	16074	4p11	223011_s_at	0.463294	0.0070999
SMIM15	small integral membrane protein 15	33861	5q12.1	224740_at	0.463294	0.004284
FMC1	formation of mitochondrial complex V assembly factor 1 homolog	26946	7q34	226780_s_at	0.463294	0.0008521
CREG1	cellular repressor of E1A stimulated genes 1	2351	1q24.2	201200_at	0.466516	0.0041466
RABGAP1L	RAB GTPase activating protein 1 like	24663	1q25.1	203020_at	0.466516	5.68e-05
TM4SF4	transmembrane 4 L six family member 4	11856	3q25.1	209937_at	0.466516	0.0074474
HSD17B11	hydroxysteroid 17-beta dehydrogenase 11	22960	4q22.1	217989_at	0.466516	0.0092643
BAG4	BCL2 associated athanogene 4	940	8p11.23	228189_at	0.466516	0.0027734
ABCC2	ATP binding cassette subfamily C member 2	53	10q24.2	206155_at	0.469761	0.0020311
CFHR5	complement factor H related 5	24668	1q31.3	208088_s_at	0.469761	0.0121321
MSRB2	methionine sulfoxide reductase B2	17061	10p12.2	218773_s_at	0.469761	0.0116885
FAM96A	cytosolic iron-sulfur assembly component 2A	26235	15q22.31	224779_s_at	0.469761	0.0071647
TMEM64	transmembrane protein 64	25441	8q21.3	225974_at	0.469761	0.0018313
SMLR1	small leucine rich protein 1	44670	6q23.1	230716_at	0.469761	0.0034314
ENPEP	glutamyl aminopeptidase	3355	4q25	204844_at	0.473029	0.0007947
GNE	glucosamine (UDP-N-acetyl)-2-epimerase/N-acetylmannosamine kinase	23657	9p13.3	205042_at	0.473029	0.02491
HGD	homogentisate 1,2-dioxygenase	4892	3q13.33	205221_at	0.473029	0.0121321
ADI1	acireductone dioxygenase 1	30576	2p25.3	217761_at	0.473029	0.0121353
VPS13C	vacuolar protein sorting 13 homolog C	23594	15q22.2	218396_at	0.473029	0.0010948
TSPYL1	TSPY like 1	12382	6q22.1	221493_at	0.473029	0.0033919
TMEM14C	transmembrane protein 14C	20952	6p24.2	223106_at	0.473029	0.0018347
PCMTD1	protein-L-isoaspartate (D-aspartate) O-methyltransferase domain containing 1	30483	8q11.23	226119_at	0.473029	0.0016008
SRD5A2	steroid 5 alpha-reductase 2	11285	2p23.1	235945_at	0.473029	0.0006799
CFB	complement factor B	1037	6p21.33	202357_s_at	0.476319	0.0366247
SSBP1	single stranded DNA binding protein 1	11317	7q34	202591_s_at	0.476319	0.0126671
SKP2	S-phase kinase associated protein 2	10901	5p13.2	203625_x_at	0.476319	0.0004796
ARSE	arylsulfatase E	719	Xp22.33	205894_at	0.476319	0.001799
AGTR1	angiotensin II receptor type 1	336	3q24	208016_s_at	0.476319	0.0007495
CHN2	chimerin 2	1944	7p14.3	213385_at	0.476319	0.0028771
RHEB	Ras homolog, mTORC1 binding	10011	7q36.1	213404_s_at	0.476319	0.0034872
RMDN1	regulator of microtubule dynamics 1	24285	8q21.3	218549_s_at	0.476319	0.0021316
AMACR	alpha-methylacyl-CoA racemase	451	5p13.2	209426_s_at	0.479632	0.0009
TMEM97	transmembrane protein 97	28106	17q11.2	212282_at	0.479632	0.0163794
FAM35A	shieldin complex subunit 2	28773	10q23.2	220547_s_at	0.479632	0.0044054
SLC3A1	solute carrier family 3 member 1	11025	2p21	205799_s_at	0.482968	0.0262964
REEP5	receptor accessory protein 5	30077	5q22.2	208873_s_at	0.482968	0.002014
SLC35D1	solute carrier family 35 member D1	20800	1p31.3	209712_at	0.482968	0.025992
WASHC4	WASH complex subunit 4	29174	12q23.3	212795_at	0.482968	0.002607
SUB1	SUB1 homolog, transcriptional regulator	19985	5p13.3	224587_at	0.482968	0.0004564
HHIP	hedgehog interacting protein	14866	4q31.21	230135_at	0.482968	0.0032867
ALDH2	aldehyde dehydrogenase 2 family member	404	12q24.12	201425_at	0.486327	0.0134505
SPG11	SPG11, spatacsin vesicle trafficking associated	11226	15q21.1	203513_at	0.486327	0.0016024
CP	ceruloplasmin	2295	3q24-q25.1	204846_at	0.486327	0.0374776
CYP2D6	cytochrome P450 family 2 subfamily D member 6	2625	22q13.2	207498_s_at	0.486327	0.0115331
LSM5	LSM5 homolog, U6 small nuclear RNA and mRNA degradation associated	17162	7p14.3	211747_s_at	0.486327	0.002647
PIK3R4	phosphoinositide-3-kinase regulatory subunit 4	8982	3q22.1	212740_at	0.486327	0.0027228
TMEM30A	transmembrane protein 30A	16667	6q14.1	217743_s_at	0.486327	0.0020426
NDUFB4	NADH:ubiquinone oxidoreductase subunit B4	7699	3q13.33	218226_s_at	0.486327	0.0119073
SLC35B3	solute carrier family 35 member B3	21601	6p24.3	222691_at	0.486327	0.0003298
PLS3	plastin 3	9091	Xq23	201215_at	0.48971	0.0291242
PSMD6	proteasome 26S subunit, non-ATPase 6	9564	3p14.1	202753_at	0.48971	0.0100664
BDH1	3-hydroxybutyrate dehydrogenase 1	1027	3q29	211715_s_at	0.48971	0.0028271
ARL6IP1	ADP ribosylation factor like GTPase 6 interacting protein 1	697	16p12.3	211935_at	0.48971	0.0147638
RTN4	reticulon 4	14085	2p16.1	214629_x_at	0.48971	0.0306213
NT5DC1	5'-nucleotidase domain containing 1	21556	6q22.1	223177_at	0.48971	5.68e-05
CDH1	cadherin 1	1748	16q22.1	201131_s_at	0.493116	0.0487006
SEC63	SEC63 homolog, protein translocation regulator	21082	6q21	201916_s_at	0.493116	0.0069498
UGT1A5	UDP glucuronosyltransferase family 1 member A5	12537	2q37.1	208596_s_at	0.493116	0.0354239
GLOD4	glyoxalase domain containing 4	14111	17p13.3	209092_s_at	0.493116	0.0014179
SF3B1	splicing factor 3b subunit 1	10768	2q33.1	211185_s_at	0.493116	0.0123705
ALG5	ALG5, dolichyl-phosphate beta-glucosyltransferase	20266	13q13.3	218203_at	0.493116	0.0043733
PLEKHA5	pleckstrin homology domain containing A5	30036	12p12.3	220952_s_at	0.493116	0.0030429
ZMYM4	zinc finger MYM-type containing 4	13055	1p34.3	202051_s_at	0.496546	7.1e-06
CPNE3	copine 3	2316	8q21.3	202118_s_at	0.496546	0.0005181
ATP5MC3	ATP synthase membrane subunit c locus 3	843	2q31.1	207507_s_at	0.496546	0.0165802
MARCH6	membrane associated ring-CH-type finger 6	30550	5p15.2	212498_at	0.496546	0.0015705
CHP1	calcineurin like EF-hand protein 1	17433	15q15.1	214665_s_at	0.496546	0.00841
ANAPC16	anaphase promoting complex subunit 16	26976	10q22.1	229145_at	0.496546	0.0139038
N4BP2L2	NEDD4 binding protein 2 like 2	26916	13q13.1	202258_s_at	0.5	0.0009598
PCBD1	pterin-4 alpha-carbinolamine dehydratase 1	8646	10q22.1	203557_s_at	0.5	0.0049755
ATXN10	ataxin 10	10549	22q13.31	208833_s_at	0.5	0.0010914
ABCB4	ATP binding cassette subfamily B member 4	45	7q21.12	209994_s_at	0.5	0.0170694
SLTM	SAFB like transcription modulator	20709	15q22.1	217828_at	0.5	0.0073328
TMEM14B	transmembrane protein 14B	21384	6p24.2	221452_s_at	0.5	0.0055275
SLC25A5	solute carrier family 25 member 5	10991	Xq24	200657_at	0.503478	0.0075542
SDHB	succinate dehydrogenase complex iron sulfur subunit B	10681	1p36.13	202675_at	0.503478	0.0175748
CD302	CD302 molecule	30843	2q24.2	203799_at	0.503478	0.0121732
ATP5PB	ATP synthase peripheral stalk-membrane subunit b	840	1p13.2	211755_s_at	0.503478	0.008412
ABCC6	ATP binding cassette subfamily C member 6	57	16p13.11	214033_at	0.503478	0.0003775
ATP5PO	ATP synthase peripheral stalk subunit OSCP	850	21q22.11	200818_at	0.50698	0.0099256
TMX4	thioredoxin related transmembrane protein 4	25237	20p12.3	201581_at	0.50698	0.0032936
KLKB1	kallikrein B1	6371	4q35.2	206541_at	0.50698	0.0158026
ACSS2	acyl-CoA synthetase short chain family member 2	15814	20q11.22	234312_s_at	0.50698	0.0325461
ZNF638	zinc finger protein 638	17894	2p13.3-p13.2	211257_x_at	0.510506	0.0022021
HP1BP3	heterochromatin protein 1 binding protein 3	24973	1p36.12	224591_at	0.510506	0.0054635
RAB18	RAB18, member RAS oncogene family	14244	10p12.1	224787_s_at	0.510506	0.0055129
ITGA1	integrin subunit alpha 1	6134	5q11.2	226731_at	0.510506	0.0035333
SLC2A13	solute carrier family 2 member 13	15956	12q12	227176_at	0.510506	0.0001972
SIGIRR	single Ig and TIR domain containing	30575	11p15.5	52940_at	0.510506	0.0113841
WRB	tryptophan rich basic protein	12790	21q22.2	202749_at	0.514057	0.0002833
MFAP3L	microfibril associated protein 3 like	29083	4q33	205442_at	0.514057	0.0135594
VPS4B	vacuolar protein sorting 4 homolog B	10895	18q21.33	218171_at	0.514057	0.0007849
EMC4	ER membrane protein complex subunit 4	28032	15q14	223043_at	0.514057	0.0036776
GDA	guanine deaminase	4212	9q21.13	224209_s_at	0.514057	0.0076163
PANK1	pantothenate kinase 1	8598	10q23.31	226649_at	0.514057	0.0436423
SORD	sorbitol dehydrogenase	11184	15q21.1	201562_s_at	0.517632	0.0059268
CLCN3	chloride voltage-gated channel 3	2021	4q33	201734_at	0.517632	0.0004228
COL1A2	collagen type I alpha 2 chain	2198	7q21.3	202403_s_at	0.517632	0.005055
PTPRK	protein tyrosine phosphatase, receptor type K	9674	6q22.33	203038_at	0.517632	0.0341374
TCEA1	transcription elongation factor A1	11612	8q11.23	216241_s_at	0.517632	0.0053451
THOC7	THO complex 7	29874	3p14.1	218334_at	0.517632	0.0010914
USP9X	ubiquitin specific peptidase 9 X-linked	12632	Xp11.4	201099_at	0.521233	0.0017619
CYP2J2	cytochrome P450 family 2 subfamily J member 2	2634	1p32.1	205073_at	0.521233	0.0020311
PCSK6	proprotein convertase subtilisin/kexin type 6	8569	15q26	207414_s_at	0.521233	0.0120214
UBE2E1	ubiquitin conjugating enzyme E2 E1	12477	3p24.2	212519_at	0.521233	0.0019222
SS18L1	SS18L1, nBAF chromatin remodeling complex subunit	15592	20q13.33	213140_s_at	0.521233	0.008015
CAAP1	caspase activity and apoptosis inhibitor 1	25834	9p21.2	219276_x_at	0.521233	0.0002154
PEX13	peroxisomal biogenesis factor 13	8855	2p15	235093_at	0.521233	0.0025841
SEC31A	SEC31 homolog A, COPII coat complex component	17052	4q21.22	200945_s_at	0.524858	0.0241649
NT5E	5'-nucleotidase ecto	8021	6q14.3	203939_at	0.524858	0.0003972
NR1I3	nuclear receptor subfamily 1 group I member 3	7969	1q23.3	207007_at	0.524858	0.0013744
TMEM176B	transmembrane protein 176B	29596	7q36.1	220532_s_at	0.524858	0.0453095
CGGBP1	CGG triplet repeat binding protein 1	1888	3p11.1	224599_at	0.524858	0.0010443
MBTPS2	membrane bound transcription factor peptidase, site 2	15455	Xp22.12	226760_at	0.524858	0.0047342
FAM120A	family with sequence similarity 120A	13247	9q22.31	200774_at	0.528509	0.0360322
LIPA	lipase A, lysosomal acid type	6617	10q23.31	201847_at	0.528509	0.0160091
ATP5MF	ATP synthase membrane subunit f	848	7q22.1	202961_s_at	0.528509	0.0095199
IFIT1	interferon induced protein with tetratricopeptide repeats 1	5407	10q23.31	203153_at	0.528509	0.001075
RALGPS2	Ral GEF with PH domain and SH3 binding motif 2	30279	1q25.2	227224_at	0.528509	0.0011154
DEK	DEK proto-oncogene	2768	6p22.3	200934_at	0.532185	0.0036539
ALDH9A1	aldehyde dehydrogenase 9 family member A1	412	1q24.1	201612_at	0.532185	0.0063771
MEST	mesoderm specific transcript	7028	7q32.2	202016_at	0.532185	0.0031517
NDUFB3	NADH:ubiquinone oxidoreductase subunit B3	7698	2q33.1	203371_s_at	0.532185	0.0046364
GGCX	gamma-glutamyl carboxylase	4247	2p11.2	205351_at	0.532185	0.0038385
CD164	CD164 molecule	1632	6q21	208405_s_at	0.532185	0.0148628
GHITM	growth hormone inducible transmembrane protein	17281	10q23.1	209248_at	0.532185	0.0192897
MYH10	myosin heavy chain 10	7568	17p13.1	212372_at	0.532185	0.0012705
MAOA	monoamine oxidase A	6833	Xp11.3	212741_at	0.532185	0.0173894
SPP2	secreted phosphoprotein 2	11256	2q37.1	214478_at	0.532185	0.0183389
SERBP1	SERPINE1 mRNA binding protein 1	17860	1p31.3	217724_at	0.532185	0.0020788
DCUN1D1	defective in cullin neddylation 1 domain containing 1	18184	3q26.33	218583_s_at	0.532185	0.0002056
CRLS1	cardiolipin synthase 1	16148	20p12.3	225324_at	0.532185	0.0055997
MALSU1	mitochondrial assembly of ribosomal large subunit 1	21721	7p15.3	226385_s_at	0.532185	0.0338439
RNF144B	ring finger protein 144B	21578	6p22.3	228153_at	0.532185	0.0066095
NMD3	NMD3 ribosome export adaptor	24250	3q26.1	231870_s_at	0.532185	0.0117792
MBNL1	muscleblind like splicing regulator 1	6923	3q25.1-q25.2	201153_s_at	0.535887	0.0135564
TXNL1	thioredoxin like 1	12436	18q21.31	201588_at	0.535887	0.0193691
AIFM1	apoptosis inducing factor mitochondria associated 1	8768	Xq26.1	205512_s_at	0.535887	0.0006519
ATP5G3	ATP synthase membrane subunit c locus 3	843	2q31.1	207508_at	0.535887	0.0129065
CDKN1B	cyclin dependent kinase inhibitor 1B	1785	12p13.1	209112_at	0.535887	0.0084827
ZNF644	zinc finger protein 644	29222	1p22.2	222580_at	0.535887	0.0028691
LIFR	LIF receptor alpha	6597	5p13.1	225575_at	0.535887	0.0078891
KDELR2	KDEL endoplasmic reticulum protein retention receptor 2	6305	7p22.1	200698_at	0.539614	0.0154015
RBBP7	RB binding protein 7, chromatin remodeling factor	9890	Xp22.2	201092_at	0.539614	0.0009597
TJP1	tight junction protein 1	11827	15q13.1	202011_at	0.539614	0.0200616
ANPEP	alanyl aminopeptidase, membrane	500	15q26.1	202888_s_at	0.539614	0.044965
CTSO	cathepsin O	2542	4q32.1	203758_at	0.539614	0.0024906
ACO1	aconitase 1	117	9p21.1	207071_s_at	0.539614	0.0014125
RNF5	ring finger protein 5	10068	6p21.32	209111_at	0.539614	0.0004209
NCOA4	nuclear receptor coactivator 4	7671	10q11.22	210774_s_at	0.539614	0.0223269
YME1L1	YME1 like 1 ATPase	12843	10p12.1	201352_at	0.543367	0.0043072
PGM1	phosphoglucomutase 1	8905	1p31.3	201968_s_at	0.543367	0.018594
SLC39A6	solute carrier family 39 member 6	18607	18q12.2	202088_at	0.543367	0.00137
FUCA1	alpha-L-fucosidase 1	4006	1p36.11	202838_at	0.543367	0.0009586
MME	membrane metalloendopeptidase	7154	3q25.2	203435_s_at	0.543367	0.0002466
NDUFAF1	NADH:ubiquinone oxidoreductase complex assembly factor 1	18828	15q15.1	204125_at	0.543367	0.003358
TUBB	tubulin beta class I	20778	6p21.33	211714_x_at	0.543367	0.0122619
TGOLN2	trans-golgi network protein 2	15450	2p11.2	212043_at	0.543367	0.0397854
EIF2AK1	eukaryotic translation initiation factor 2 alpha kinase 1	24921	7p22.1	217736_s_at	0.543367	0.0086654
DNAJC15	DnaJ heat shock protein family (Hsp40) member C15	20325	13q14.11	218435_at	0.543367	0.017897
PDGFC	platelet derived growth factor C	8801	4q32.1	218718_at	0.543367	0.0052161
NUDT5	nudix hydrolase 5	8052	10p14	223100_s_at	0.543367	0.0032499
NFIA	nuclear factor I A	7784	1p31.3	224976_at	0.543367	0.0073424
CAMTA1	calmodulin binding transcription activator 1	18806	1p36.31-p36.23	225693_s_at	0.543367	0.0013008
HOOK1	hook microtubule tethering protein 1	19884	1p32.1	225792_at	0.543367	0.0053556
KARS	lysyl-tRNA synthetase	6215	16q23.1	200840_at	0.547147	0.0203034
ZMPSTE24	zinc metallopeptidase STE24	12877	1p34.2	202939_at	0.547147	0.0084306
MTIF2	mitochondrial translational initiation factor 2	7441	2p16.1	203095_at	0.547147	0.0027042
DIAPH2	diaphanous related formin 2	2877	Xq21.33	205726_at	0.547147	0.0009461
PDCD10	programmed cell death 10	8761	3q26.1	210907_s_at	0.547147	0.0020426
MOCS2	molybdenum cofactor synthesis 2	7193	5q11.2	218212_s_at	0.547147	0.0032181
ATL2	atlastin GTPase 2	24047	2p22.2-p22.1	222700_at	0.547147	0.0099256
HDHD2	haloacid dehalogenase like hydrolase domain containing 2	25364	18q21.1	223155_at	0.547147	0.0028847
TIMM23	translocase of inner mitochondrial membrane 23	17312	10q11.22	225535_s_at	0.547147	0.0321877
EPB41L5	erythrocyte membrane protein band 4.1 like 5	19819	2q14.2	229292_at	0.547147	0.0018187
ZC3H15	zinc finger CCCH-type containing 15	29528	2q32.1	201595_s_at	0.550953	0.0161961
ALCAM	activated leukocyte cell adhesion molecule	400	3q13.11	201952_at	0.550953	0.0009576
MAP2K1	mitogen-activated protein kinase kinase 1	6840	15q22.31	202670_at	0.550953	0.0112671
MAOA	monoamine oxidase A	6833	Xp11.3	204388_s_at	0.550953	0.003959
SUN1	Sad1 and UNC84 domain containing 1	18587	7p22.3	212074_at	0.550953	0.0163335
ANAPC16	anaphase promoting complex subunit 16	26976	10q22.1	224664_at	0.550953	0.0091584
PCGF5	polycomb group ring finger 5	28264	10q23.32	226326_at	0.550953	0.0084237
CREBL2	cAMP responsive element binding protein like 2	2350	12p13.1	201989_s_at	0.554785	0.0004609
SLC4A4	solute carrier family 4 member 4	11030	4q13.3	203908_at	0.554785	0.0133271
MRPL15	mitochondrial ribosomal protein L15	14054	8q11.23	218027_at	0.554785	0.004305
MCCC1	methylcrotonoyl-CoA carboxylase 1	6936	3q27.1	218440_at	0.554785	0.0004472
TM9SF3	transmembrane 9 superfamily member 3	21529	10q24.1	222399_s_at	0.554785	0.0163902
YPEL5	yippee like 5	18329	2p23.1	222408_s_at	0.554785	0.0194129
VPS29	VPS29, retromer complex component	14340	12q24.11	223026_s_at	0.554785	0.012066
RORA	RAR related orphan receptor A	10258	15q22.2	226682_at	0.554785	0.0346013
GOT2	glutamic-oxaloacetic transaminase 2	4433	16q21	200708_at	0.558644	0.0061925
UBA1	ubiquitin like modifier activating enzyme 1	12469	Xp11.3	200964_at	0.558644	0.0080029
GALNT1	polypeptide N-acetylgalactosaminyltransferase 1	4123	18q12.2	201724_s_at	0.558644	0.0063275
RANBP9	RAN binding protein 9	13727	6p23	202582_s_at	0.558644	0.0072356
NR0B2	nuclear receptor subfamily 0 group B member 2	7961	1p36.11	206410_at	0.558644	0.0080254
CYFIP1	cytoplasmic FMR1 interacting protein 1	13759	15q11.2	208923_at	0.558644	0.0013128
NUP54	nucleoporin 54	17359	4q21.1	218256_s_at	0.558644	0.0016007
PIGP	phosphatidylinositol glycan anchor biosynthesis class P	3046	21q22.13	221689_s_at	0.558644	0.0006067
CLCN5	chloride voltage-gated channel 5	2023	Xp11.23	226274_at	0.558644	0.010235
PPP1CC	protein phosphatase 1 catalytic subunit gamma	9283	12q24.11	200726_at	0.562529	0.0062453
DSTN	destrin, actin depolymerizing factor	15750	20p12.1	201021_s_at	0.562529	0.0275513
PCM1	pericentriolar material 1	8727	8p22	202174_s_at	0.562529	0.0059935
TECR	trans-2,3-enoyl-CoA reductase	4551	19p13.12	208336_s_at	0.562529	0.0163694
TTC3	tetratricopeptide repeat domain 3	12393	21q22.13	210645_s_at	0.562529	0.0039663
SGPL1	sphingosine-1-phosphate lyase 1	10817	10q22.1	212322_at	0.562529	0.0015108
CUX2	cut like homeobox 2	19347	12q24.11-q24.12	213920_at	0.562529	0.0206832
C4orf3	chromosome 4 open reading frame 3	19225	4q26	224602_at	0.562529	0.016116
FOPNL	FGFR1OP N-terminal like	26435	16p13.11	225087_at	0.562529	0.0035003
GLMP	glycosylated lysosomal membrane protein	29436	1q22	225401_at	0.562529	0.006261
COL4A3BP	collagen type IV alpha 3 binding protein	2205	5q13.3	226277_at	0.562529	0.0071447
SNTB1	syntrophin beta 1	11168	8q24.12	226438_at	0.562529	0.014511
WNK3	WNK lysine deficient protein kinase 3	14543	Xp11.22	236236_at	0.562529	0.0044176
PSMB2	proteasome subunit beta 2	9539	1p34.3	200039_s_at	0.566442	0.0071647
HNRNPD	heterogeneous nuclear ribonucleoprotein D	5036	4q21.22	200073_s_at	0.566442	0.0209907
CLIC4	chloride intracellular channel 4	13518	1p36.11	201560_at	0.566442	0.0158403
MXRA5	matrix remodeling associated 5	7539	Xp22.33	209596_at	0.566442	0.0154526
PLPP1	phospholipid phosphatase 1	9228	5q11.2	210946_at	0.566442	0.0140723
EMC7	ER membrane protein complex subunit 7	24301	15q14	217898_at	0.566442	0.014323
PLSCR4	phospholipid scramblase 4	16497	3q24	218901_at	0.566442	0.0128564
CDHR5	cadherin related family member 5	7521	11p15.5	220075_s_at	0.566442	0.0329631
SLC22A7	solute carrier family 22 member 7	10971	6p21.1	220554_at	0.566442	0.0078934
CCDC6	coiled-coil domain containing 6	18782	10q21.2	225010_at	0.566442	0.0029864
NDUFS5	NADH:ubiquinone oxidoreductase subunit S5	7712	1p34.3	201757_at	0.570382	0.0291177
YWHAE	tyrosine 3-monooxygenase/tryptophan 5-monooxygenase activation protein epsilon	12851	17p13.3	210996_s_at	0.570382	0.0312904
DPM3	dolichyl-phosphate mannosyltransferase subunit 3	3007	1q22	219373_at	0.570382	0.013469
LIN7C	lin-7 homolog C, crumbs cell polarity complex component	17789	11p14	221568_s_at	0.570382	0.011415
TMEM14B	transmembrane protein 14B	21384	6p24.2	223105_s_at	0.570382	0.0359151
RBP5	retinol binding protein 5	15847	12p13.31	223820_at	0.570382	0.0068702
STT3B	STT3B, catalytic subunit of the oligosaccharyltransferase complex	30611	3p23	224700_at	0.570382	0.0092498
EIF1B	eukaryotic translation initiation factor 1B	30792	3p22.1	201738_at	0.574349	0.0240783
TPMT	thiopurine S-methyltransferase	12014	6p22.3	203672_x_at	0.574349	0.0009666
GCLM	glutamate-cysteine ligase modifier subunit	4312	1p22.1	203925_at	0.574349	0.0235793
PFN2	profilin 2	8882	3q25.1	204992_s_at	0.574349	0.0029065
FMO4	flavin containing monooxygenase 4	3772	1q24.3	206263_at	0.574349	0.0033174
TPM1	tropomyosin 1	12010	15q22.2	210986_s_at	0.574349	0.0415823
PPP1R16A	protein phosphatase 1 regulatory subunit 16A	14941	8q24.3	225203_at	0.574349	0.0128613
ARL5A	ADP ribosylation factor like GTPase 5A	696	2q23.3	226617_at	0.574349	0.0005536
PAFAH1B1	platelet activating factor acetylhydrolase 1b regulatory subunit 1	8574	17p13.3	200816_s_at	0.578344	0.0164255
TRA2B	transformer 2 beta homolog	10781	3q27.2	200893_at	0.578344	0.0333758
NDUFA1	NADH:ubiquinone oxidoreductase subunit A1	7683	Xq24	202298_at	0.578344	0.025196
COPS2	COP9 signalosome subunit 2	30747	15q21.2	202467_s_at	0.578344	0.0102447
H1FX	H1 histone family member X	4722	3q21.3	204805_s_at	0.578344	0.0381432
TUBB	tubulin beta class I	20778	6p21.33	209026_x_at	0.578344	0.0143951
MAF	MAF bZIP transcription factor	6776	16q23.2	209348_s_at	0.578344	0.0333836
U2SURP	U2 snRNP associated SURP domain containing	30855	3q23	212058_at	0.578344	0.0165802
SECISBP2L	SECIS binding protein 2 like	28997	15q21.1	212450_at	0.578344	0.0141396
NDUFA3	NADH:ubiquinone oxidoreductase subunit A3	7686	19q13.42	218563_at	0.578344	0.0218412
RNF170	ring finger protein 170	25358	8p11.21	226104_at	0.578344	0.0013128
RICTOR	RPTOR independent companion of MTOR complex 2	28611	5p13.1	226312_at	0.578344	0.0120741
PLD1	phospholipase D1	9067	3q26.31	226636_at	0.578344	0.0004255
GGCX	gamma-glutamyl carboxylase	4247	2p11.2	235413_at	0.578344	0.0009931
HMGB1	high mobility group box 1	4983	13q12.3	200679_x_at	0.582367	0.0054413
KPNA1	karyopherin subunit alpha 1	6394	3q21.1	202059_s_at	0.582367	0.0030148
VAMP8	vesicle associated membrane protein 8	12647	2p11.2	202546_at	0.582367	0.0172455
PSMA4	proteasome subunit alpha 4	9533	15q25.1	203396_at	0.582367	0.0269554
TRIM24	tripartite motif containing 24	11812	7q33-q34	204391_x_at	0.582367	0.0015061
DST	dystonin	1090	6p12.1	215016_x_at	0.582367	0.0179996
SLC35E2B	solute carrier family 35 member E2B	33941	1p36.33	217122_s_at	0.582367	0.015812
LIPG	lipase G, endothelial type	6623	18q21.1	219181_at	0.582367	0.0411211
COLEC11	collectin subfamily member 11	17213	2p25.3	219873_at	0.582367	0.0447156
RNLS	renalase, FAD dependent amine oxidase	25641	10q23.31	223824_at	0.582367	0.0007469
PPTC7	PTC7 protein phosphatase homolog	30695	12q24.11	225213_at	0.582367	0.0152466
MRPL32	mitochondrial ribosomal protein L32	14035	7p14.1	225260_s_at	0.582367	0.006795
ALS2	ALS2, alsin Rho guanine nucleotide exchange factor	443	2q33.1	226291_at	0.582367	0.0009583
USF3	upstream transcription factor family member 3	30494	3q13.2	227433_at	0.582367	0.0062724
PLA2G12B	phospholipase A2 group XIIB	18555	10q22.1	231009_at	0.582367	0.0012525
CHST13	carbohydrate sulfotransferase 13	21755	3q21.3	239647_at	0.582367	0.0274114
ACSM5	acyl-CoA synthetase medium chain family member 5	26060	16p12.3	89977_at	0.582367	0.0436032
SUMO3	small ubiquitin-like modifier 3	11124	21q22.3	200740_s_at	0.586417	0.0229139
SYPL1	synaptophysin like 1	11507	7q22.2	201259_s_at	0.586417	0.0079234
MAGED1	MAGE family member D1	6813	Xp11.22	209014_at	0.586417	0.0167267
MINPP1	multiple inositol-polyphosphate phosphatase 1	7102	10q23.2	209585_s_at	0.586417	0.0184876
ECI1	enoyl-CoA delta isomerase 1	2703	16p13.3	209759_s_at	0.586417	0.0086548
NDUFA10	NADH:ubiquinone oxidoreductase subunit A10	7684	2q37.3	217860_at	0.586417	0.0114453
DENR	density regulated re-initiation and release factor	2769	12q24.31	221509_at	0.586417	0.0122265
NCOR1	nuclear receptor corepressor 1	7672	17p12-p11.2	200854_at	0.590496	0.0038214
ACP1	acid phosphatase 1	122	2p25.3	201630_s_at	0.590496	0.0034098
UQCRC1	ubiquinol-cytochrome c reductase core protein 1	12585	3p21.31	201903_at	0.590496	0.0215389
NOTCH2	notch 2	7882	1p12	202443_x_at	0.590496	0.0171235
NCKAP1	NCK associated protein 1	7666	2q32.1	207738_s_at	0.590496	0.0137138
RNF11	ring finger protein 11	10056	1p32.3	208924_at	0.590496	0.0459135
COL18A1	collagen type XVIII alpha 1 chain	2195	21q22.3	209081_s_at	0.590496	0.0359151
CYP3A7-CYP3A51P	CYP3A7-CYP3A51P readthrough	51504	7q22.1	211843_x_at	0.590496	0.0487557
CAMK2N1	calcium/calmodulin dependent protein kinase II inhibitor 1	24190	1p36.12	218309_at	0.590496	0.0242805
THNSL1	threonine synthase like 1	26160	10p12.1	222931_s_at	0.590496	0.0026887
LCLAT1	lysocardiolipin acyltransferase 1	26756	2p23.1	226996_at	0.590496	0.0020954
CTSB	cathepsin B	2527	8p23.1	200838_at	0.594604	0.0167267
ADAM10	ADAM metallopeptidase domain 10	188	15q21.3	202603_at	0.594604	0.0244305
DIMT1	DIM1 dimethyladenosine transferase 1 homolog	30217	5q12.1	204405_x_at	0.594604	0.0020092
SLC38A3	solute carrier family 38 member 3	18044	3p21.31	205972_at	0.594604	0.0402134
USP34	ubiquitin specific peptidase 34	20066	2p15	212066_s_at	0.594604	0.0131673
PSMD14	proteasome 26S subunit, non-ATPase 14	16889	2q24.2	212296_at	0.594604	0.0376799
OARD1	O-acyl-ADP-ribose deacylase 1	21257	6p21.1	213322_at	0.594604	0.0004738
SON	SON DNA binding protein	11183	21q22.11	214988_s_at	0.594604	0.0350032
SPG21	SPG21, maspardin	20373	15q22.31	217827_s_at	0.594604	0.0045697
SMC6	structural maintenance of chromosomes 6	20466	2p24.2	218781_at	0.594604	0.0008386
DEPTOR	DEP domain containing MTOR interacting protein	22953	8q24.12	218858_at	0.594604	0.0020341
MSRA	methionine sulfoxide reductase A	7377	8p23.1	219281_at	0.594604	0.0030052
MORF4L1	mortality factor 4 like 1	16989	15q25.1	221381_s_at	0.594604	0.019478
VPS35	VPS35, retromer complex component	13487	16q11.2	222388_s_at	0.594604	0.0003483
C7orf55-LUC7L2	C7orf55-LUC7L2 readthrough	44671	7q34	226781_at	0.594604	0.0095321
RBKS	ribokinase	30325	2p23.2	57540_at	0.594604	0.0023034
TCAIM	T cell activation inhibitor, mitochondrial	25241	3p21.31	1555906_s_at	0.598739	0.0030714
SRP14	signal recognition particle 14	11299	15q22	200007_at	0.598739	0.0224901
MARCH6	membrane associated ring-CH-type finger 6	30550	5p15.2	201736_s_at	0.598739	0.009348
CEP57	centrosomal protein 57	30794	11q21	203494_s_at	0.598739	0.0071695
PPP2CA	protein phosphatase 2 catalytic subunit alpha	9299	5q31.1	208652_at	0.598739	0.0279275
SNAP23	synaptosome associated protein 23	11131	15q15.1-q15.2	209130_at	0.598739	0.0178609
UBQLN2	ubiquilin 2	12509	Xp11.21	215884_s_at	0.598739	0.0335674
NT5C1B-RDH14	NT5C1B-RDH14 readthrough	38831	2p24.2	222203_s_at	0.598739	0.0039996
OCIAD1	OCIA domain containing 1	16074	4p11	223010_s_at	0.598739	0.0021103
PRKAR2A	protein kinase cAMP-dependent type II regulatory subunit alpha	9391	3p21.31	225011_at	0.598739	0.0444477
SMDT1	single-pass membrane protein with aspartate rich tail 1	25055	22q13.2	225795_at	0.598739	0.0142337
TMEM256	transmembrane protein 256	28618	17p13.1	227063_at	0.598739	0.0074474
KARS	lysyl-tRNA synthetase	6215	16q23.1	200079_s_at	0.602904	0.0117792
PUM2	pumilio RNA binding family member 2	14958	2p24.1	201493_s_at	0.602904	0.0099256
IL13RA1	interleukin 13 receptor subunit alpha 1	5974	Xq24	201887_at	0.602904	0.0077275
ADGRL2	adhesion G protein-coupled receptor L2	18582	1p31.1	206953_s_at	0.602904	0.002087
VDAC3	voltage dependent anion channel 3	12674	8p11.21	208845_at	0.602904	0.0192548
ISCU	iron-sulfur cluster assembly enzyme	29882	12q23.3	209075_s_at	0.602904	0.0338568
RAB7A	RAB7A, member RAS oncogene family	9788	3q21.3	211961_s_at	0.602904	0.0072058
PSME4	proteasome activator subunit 4	20635	2p16.2	212219_at	0.602904	0.0256607
ZC3H13	zinc finger CCCH-type containing 13	20368	13q14.13	212402_at	0.602904	0.0254137
UQCR10	ubiquinol-cytochrome c reductase, complex III subunit X	30863	22q12.2	218190_s_at	0.602904	0.0269554
IER3IP1	immediate early response 3 interacting protein 1	18550	18q21.1	223071_at	0.602904	0.022362
CASC4	cancer susceptibility 4	24892	15q15.3	224619_at	0.602904	0.0089504
PTEN	phosphatase and tensin homolog	9588	10q23.31	228006_at	0.602904	0.0032867
CPED1	cadherin like and PC-esterase domain containing 1	26159	7q31.31	228728_at	0.602904	0.0117477
TWF1	twinfilin actin binding protein 1	9620	12q12	201745_at	0.607097	0.0349146
NOL7	nucleolar protein 7	21040	6p23	210097_s_at	0.607097	0.0370925
FYN	FYN proto-oncogene, Src family tyrosine kinase	4037	6q21	210105_s_at	0.607097	0.0224743
PKLR	pyruvate kinase L/R	9020	1q22	210451_at	0.607097	0.014583
UBXN4	UBX domain protein 4	14860	2q21.3	212006_at	0.607097	0.0215636
LRRC8D	leucine rich repeat containing 8 VRAC subunit D	16992	1p22.2	218684_at	0.607097	0.0072905
ZNF664	zinc finger protein 664	25406	12q24.31	224593_at	0.607097	0.0143951
TARDBP	TAR DNA binding protein	11571	1p36.22	200020_at	0.61132	0.0096609
SAR1A	secretion associated Ras related GTPase 1A	10534	10q22.1	201542_at	0.61132	0.0131832
MTFR1	mitochondrial fission regulator 1	29510	8q13.1	203208_s_at	0.61132	0.0034098
FST	follistatin	3971	5q11.2	207345_at	0.61132	0.0256964
TTC3	tetratricopeptide repeat domain 3	12393	21q22.13	208073_x_at	0.61132	0.0036252
NDUFS4	NADH:ubiquinone oxidoreductase subunit S4	7711	5q11.2	209303_at	0.61132	0.0115228
MASP2	mannan binding lectin serine peptidase 2	6902	1p36.22	210798_x_at	0.61132	0.0193407
ANXA9	annexin A9	547	1q21.3	211712_s_at	0.61132	0.001927
EPS15	epidermal growth factor receptor pathway substrate 15	3419	1p32.3	217887_s_at	0.61132	0.0101723
SNRNP25	small nuclear ribonucleoprotein U11/U12 subunit 25	14161	16p13.3	218493_at	0.61132	0.0033498
CERS2	ceramide synthase 2	14076	1q21.3	222212_s_at	0.61132	0.0247473
PPP1R3B	protein phosphatase 1 regulatory subunit 3B	14942	8p23.1	1552670_a_at	0.615572	0.0441557
YME1L1	YME1 like 1 ATPase	12843	10p12.1	201351_s_at	0.615572	0.0192897
UBL3	ubiquitin like 3	12504	13q12.3	201535_at	0.615572	0.0044514
UQCRB	ubiquinol-cytochrome c reductase binding protein	12582	8q22.1	205849_s_at	0.615572	0.0387594
TAT	tyrosine aminotransferase	11573	16q22.2	206916_x_at	0.615572	0.0220254
DIP2C	disco interacting protein 2 homolog C	29150	10p15.3	212503_s_at	0.615572	0.0377847
UBR2	ubiquitin protein ligase E3 component n-recognin 2	21289	6p21.1	212760_at	0.615572	0.0007947
SEC11A	SEC11 homolog A, signal peptidase complex subunit	17718	15q25.2	216274_s_at	0.615572	0.0186957
SCAF11	SR-related CTD associated factor 11	10784	12q12	225336_at	0.615572	0.0029266
TMEM220	transmembrane protein 220	33757	17p13.1	229693_at	0.615572	0.0069273
SEC14L2	SEC14 like lipid binding 2	10699	22q12.2	204541_at	0.619854	0.0475328
NDUFA9	NADH:ubiquinone oxidoreductase subunit A9	7693	12p13.3	208969_at	0.619854	0.0036056
EFHD1	EF-hand domain family member D1	29556	2q37.1	209343_at	0.619854	0.0060825
TMEM41B	transmembrane protein 41B	28948	11p15.4	212623_at	0.619854	0.0158325
NUDT9	nudix hydrolase 9	8056	4q22.1	218375_at	0.619854	0.0054385
TKFC	triokinase and FMN cyclase	24552	11q12.2	218688_at	0.619854	0.0352112
RNF138	ring finger protein 138	17765	18q12.1	218738_s_at	0.619854	0.0458643
POLR3GL	RNA polymerase III subunit G like	28466	1q21.1	223269_at	0.619854	0.0007761
SYNPO2	synaptopodin 2	17732	4q26	225720_at	0.619854	0.0129065
LACTB	lactamase beta	16468	15q22.2	226354_at	0.619854	0.0038969
HOGA1	4-hydroxy-2-oxoglutarate aldolase 1	25155	10q24.2	239093_at	0.619854	0.0478557
COX7A2	cytochrome c oxidase subunit 7A2	2288	6q14.1	201597_at	0.624165	0.0328292
SCARB2	scavenger receptor class B member 2	1665	4q21.1	201646_at	0.624165	0.0288604
ATP6V1A	ATPase H+ transporting V1 subunit A	851	3q13.31	201972_at	0.624165	0.0043631
SULT1A3	sulfotransferase family 1A member 3	11455	16p11.2	203615_x_at	0.624165	0.0485341
CDK14	cyclin dependent kinase 14	8883	7q21.13	204604_at	0.624165	0.0013798
HNRNPA3	heterogeneous nuclear ribonucleoprotein A3	24941	2q31.2	211932_at	0.624165	0.0161
YTHDC1	YTH domain containing 1	30626	4q13.2	212455_at	0.624165	0.02823
MOCOS	molybdenum cofactor sulfurase	18234	18q12.2	219959_at	0.624165	0.0177355
METTL5	methyltransferase like 5	25006	2q31.1	221570_s_at	0.624165	0.0141351
RAB10	RAB10, member RAS oncogene family	9759	2p23.3	222981_s_at	0.624165	0.009095
MYO5B	myosin VB	7603	18q	225301_s_at	0.624165	0.0098327
SKP1	S-phase kinase associated protein 1	10899	5q31.1	200711_s_at	0.628507	0.0437724
PTDSS1	phosphatidylserine synthase 1	9587	8q22.1	201433_s_at	0.628507	0.007911
SHOC2	SHOC2, leucine rich repeat scaffold protein	15454	10q25.2	202777_at	0.628507	0.03193
CYP27A1	cytochrome P450 family 27 subfamily A member 1	2605	2q35	203979_at	0.628507	0.0477795
PPM1B	protein phosphatase, Mg2+/Mn2+ dependent 1B	9276	2p21	209296_at	0.628507	0.0351833
PNRC2	proline rich nuclear receptor coactivator 2	23158	1p36.11	217779_s_at	0.628507	0.012919
SYNCRIP	synaptotagmin binding cytoplasmic RNA interacting protein	16918	6q14.3	217833_at	0.628507	0.0165549
UBP1	upstream binding protein 1	12507	3p22.3	218082_s_at	0.628507	0.0431637
RETSAT	retinol saturase	25991	2p11.2	218124_at	0.628507	0.0114397
HMGCS2	3-hydroxy-3-methylglutaryl-CoA synthase 2	5008	1p12	240110_at	0.628507	0.0492556
GLB1	galactosidase beta 1	4298	3p22.3	201576_s_at	0.632878	0.0049645
VPS26A	VPS26, retromer complex component A	12711	10q22.1	201807_at	0.632878	0.014323
CLIP1	CAP-Gly domain containing linker protein 1	10461	12q24.31	201975_at	0.632878	0.0083287
CUL4B	cullin 4B	2555	Xq24	202214_s_at	0.632878	0.0016749
ATIC	5-aminoimidazole-4-carboxamide ribonucleotide formyltransferase/IMP cyclohydrolase	794	2q35	208758_at	0.632878	0.0032181
EWSR1	EWS RNA binding protein 1	3508	22q12.2	209214_s_at	0.632878	0.0180344
WASHC2C	WASH complex subunit 2C	23414	10q11.22	212370_x_at	0.632878	0.0013008
KIAA0232	KIAA0232	28992	4p16.1	212441_at	0.632878	0.0349527
ARHGAP15	Rho GTPase activating protein 15	21030	2q22.2-q22.3	218870_at	0.632878	0.008145
OXSM	3-oxoacyl-ACP synthase, mitochondrial	26063	3p24.2	219133_at	0.632878	0.0015211
MAPK1	mitogen-activated protein kinase 1	6871	22q11.22	224621_at	0.632878	0.0340264
MAP3K20	mitogen-activated protein kinase kinase kinase 20	17797	2q31.1	225665_at	0.632878	0.025669
CMTM8	CKLF like MARVEL transmembrane domain containing 8	19179	3p22.3	235099_at	0.632878	0.0141961
PPP1CB	protein phosphatase 1 catalytic subunit beta	9282	2p23.2	201409_s_at	0.63728	0.0049875
ZFR	zinc finger RNA binding protein	17277	5p13.3	201857_at	0.63728	0.0369752
SNRPD3	small nuclear ribonucleoprotein D3 polypeptide	11160	22q11.23	202567_at	0.63728	0.0330878
KCNJ8	potassium voltage-gated channel subfamily J member 8	6269	12p12.1	205304_s_at	0.63728	0.0104266
VDAC3	voltage dependent anion channel 3	12674	8p11.21	208846_s_at	0.63728	0.0193407
DCTD	dCMP deaminase	2710	4q35.1	210137_s_at	0.63728	0.0124994
GNS	glucosamine (N-acetyl)-6-sulfatase	4422	12q14.3	212334_at	0.63728	0.0212548
MPC1	mitochondrial pyruvate carrier 1	21606	6q27	218024_at	0.63728	0.0491657
TM2D3	TM2 domain containing 3	24128	15q26.3	221702_s_at	0.63728	0.0383256
TTC39C	tetratricopeptide repeat domain 39C	26595	18q11.2	1552307_a_at	0.641713	0.0477027
MOGAT1	monoacylglycerol O-acyltransferase 1	18210	2q36.1	1553062_at	0.641713	0.0483282
OAZ2	ornithine decarboxylase antizyme 2	8096	15q22.31	201364_s_at	0.641713	0.0154331
CSNK2B	casein kinase 2 beta	2460	6p21.33	201390_s_at	0.641713	0.0219375
NDUFS2	NADH:ubiquinone oxidoreductase core subunit S2	7708	1q23.3	201966_at	0.641713	0.0056641
RAP1A	RAP1A, member of RAS oncogene family	9855	1p13.2	202362_at	0.641713	0.0141979
ANAPC13	anaphase promoting complex subunit 13	24540	3q22.2	209001_s_at	0.641713	0.0102415
CBR1	carbonyl reductase 1	1548	21q22.12	209213_at	0.641713	0.0465939
TTC19	tetratricopeptide repeat domain 19	26006	17p12	217964_at	0.641713	0.0329242
ZNF22	zinc finger protein 22	13012	10q11.21	218005_at	0.641713	0.0084454
GPR89B	G protein-coupled receptor 89B	13840	1q21.2	220642_x_at	0.641713	0.0021553
CUTA	cutA divalent cation tolerance homolog	21101	6p21.32	221488_s_at	0.641713	0.0410731
JAGN1	jagunal homolog 1	26926	3p25.3	223104_at	0.641713	0.0125274
GTF3C6	general transcription factor IIIC subunit 6	20872	6q21	225083_at	0.641713	0.0197475
ZBTB33	zinc finger and BTB domain containing 33	16682	Xq24	226255_at	0.641713	0.0094087
GALM	galactose mutarotase	24063	2p22.1	235256_s_at	0.641713	0.0265101
COX4I1	cytochrome c oxidase subunit 4I1	2265	16q24.1	200086_s_at	0.646176	0.0161477
CD99	CD99 molecule (Xg blood group)	7082	Xp22.32 and Yp11.3	201029_s_at	0.646176	0.0423119
VAMP3	vesicle associated membrane protein 3	12644	1p36.23	201336_at	0.646176	0.0240632
TMCO1	transmembrane and coiled-coil domains 1	18188	1q24.1	208715_at	0.646176	0.000996
DAP3	death associated protein 3	2673	1q22	208822_s_at	0.646176	0.0223953
PSMD4	proteasome 26S subunit, non-ATPase 4	9561	1q21.3	211609_x_at	0.646176	0.0148512
AZIN1	antizyme inhibitor 1	16432	8q22.3	212461_at	0.646176	0.0269663
OSBPL11	oxysterol binding protein like 11	16397	3q21.2	218304_s_at	0.646176	0.0364316
USP16	ubiquitin specific peptidase 16	12614	21q21	218386_x_at	0.646176	0.0129065
UBE2E2	ubiquitin conjugating enzyme E2 E2	12478	3p24.3	225651_at	0.646176	0.0029065
METTL14	methyltransferase like 14	29330	4q26	227601_at	0.646176	0.0221716
AZIN1	antizyme inhibitor 1	16432	8q22.3	201772_at	0.650671	0.0297211
CCL16	C-C motif chemokine ligand 16	10614	17q12	207354_at	0.650671	0.0136961
TROVE2	TROVE domain family member 2	11313	1q31.2	210438_x_at	0.650671	0.0154093
SKP2	S-phase kinase associated protein 2	10901	5p13.2	211042_x_at	0.650671	0.003182
CHD9	chromodomain helicase DNA binding protein 9	25701	16q12.2	212616_at	0.650671	0.0204324
CISD1	CDGSH iron sulfur domain 1	30880	10q21.1	218597_s_at	0.650671	0.0130989
SMIM10L1	small integral membrane protein 10 like 1	49847	12p13.2	221847_at	0.650671	0.0187467
ASH1L	ASH1 like histone lysine methyltransferase	19088	1q22	222667_s_at	0.650671	0.0349865
TBL1XR1	transducin beta like 1 X-linked receptor 1	29529	3q26.32	223013_at	0.650671	0.0346668
PRDX6	peroxiredoxin 6	16753	1q25.1	200845_s_at	0.655197	0.0368476
SEPT11	septin 11	25589	4q21.1	201307_at	0.655197	0.0053214
DCTD	dCMP deaminase	2710	4q35.1	201572_x_at	0.655197	0.0113467
TPD52	tumor protein D52	12005	8q21.13	201690_s_at	0.655197	0.0193407
ELAVL1	ELAV like RNA binding protein 1	3312	19p13.2	201726_at	0.655197	0.0139267
CRK	CRK proto-oncogene, adaptor protein	2362	17p13.3	202225_at	0.655197	0.039828
WEE1	WEE1 G2 checkpoint kinase	12761	11p15.4	212533_at	0.655197	0.0421635
CCDC92	coiled-coil domain containing 92	29563	12q24.31	218175_at	0.655197	0.0463889
RNF181	ring finger protein 181	28037	2p11.2	223064_at	0.655197	0.0188228
SPRYD4	SPRY domain containing 4	27468	12q13.3	225616_at	0.655197	0.0055275
SYNPO2	synaptopodin 2	17732	4q26	225721_at	0.655197	0.0327661
PPM1K	protein phosphatase, Mg2+/Mn2+ dependent 1K	25415	4q22.1	226773_at	0.655197	0.0177814
HMGN1	high mobility group nucleosome binding domain 1	4984	21q22.2	200944_s_at	0.659754	0.0290225
RIOK3	RIO kinase 3	11451	18q11.2	202130_at	0.659754	0.0373941
DNAJA2	DnaJ heat shock protein family (Hsp40) member A2	14884	16q11.2	209157_at	0.659754	0.018968
GNG12	G protein subunit gamma 12	19663	1p31.3	212294_at	0.659754	0.0248852
GPR89A	G protein-coupled receptor 89A	31984	1q21.1	225463_x_at	0.659754	0.0015253
PSMD4	proteasome 26S subunit, non-ATPase 4	9561	1q21.3	200882_s_at	0.664343	0.0210208
PPP1CB	protein phosphatase 1 catalytic subunit beta	9282	2p23.2	201408_at	0.664343	0.0039164
BET1	Bet1 golgi vesicular membrane trafficking protein	14562	7q21.3	202710_at	0.664343	0.0151805
ADCY9	adenylate cyclase 9	240	16p13.3	204497_at	0.664343	0.0119293
DDOST	dolichyl-diphosphooligosaccharide--protein glycosyltransferase non-catalytic subunit	2728	1p36.12	208675_s_at	0.664343	0.030671
PRPS1	phosphoribosyl pyrophosphate synthetase 1	9462	Xq22.3	209440_at	0.664343	0.0037666
MYO1C	myosin IC	7597	17p13.3	214656_x_at	1.51572	0.0069566
SLC6A2	solute carrier family 6 member 2	11048	16q12.2	216611_s_at	1.51572	0.0059437
APOL2	apolipoprotein L2	619	22q12.3	221013_s_at	1.51572	0.0102385
CCDC152	coiled-coil domain containing 152	34438	5p12	237475_x_at	1.51572	0.0326063
DUX4	double homeobox 4	50800	4q35.2	216473_x_at	1.52626	0.0072058
OCIAD1	OCIA domain containing 1	16074	4p11	239748_x_at	1.52626	0.0319827
HAUS2	HAUS augmin like complex subunit 2	25530	15q15.2	220071_x_at	1.54756	0.0167267
MAPK8IP2	mitogen-activated protein kinase 8 interacting protein 2	6883	22q13.33	205050_s_at	1.55833	0.0066161
SSC4D	scavenger receptor cysteine rich family member with 4 domains	14461	7q11.23	236529_at	1.56917	0.0071524
TNFRSF1B	TNF receptor superfamily member 1B	11917	1p36.22	203508_at	1.58008	0.0244677
PDE4C	phosphodiesterase 4C	8782	19p13.11	206792_x_at	1.58008	0.0230663
PLA2G4F	phospholipase A2 group IVF	27396	15q15.1	235958_at	1.61328	0.0013665
DLG4	discs large MAGUK scaffold protein 4	2903	17p13.1	210684_s_at	1.6245	0.0068424
IRS2	insulin receptor substrate 2	6126	13q34	209184_s_at	1.6358	0.0466487
TNFRSF12A	TNF receptor superfamily member 12A	18152	16p13.3	218368_s_at	1.65864	0.0179996
PIM3	Pim-3 proto-oncogene, serine/threonine kinase	19310	22q13.33	224739_at	1.68179	0.0256219
ATP8B1	ATPase phospholipid transporting 8B1	3706	18q21.31	214594_x_at	1.70527	0.0370289
CSRNP1	cysteine and serine rich nuclear protein 1	14300	3p22.2	225557_at	1.89212	0.0472076
TNFSF14	TNF superfamily member 14	11930	19p13.3	207907_at	1.90528	0.0047918
DNAJB1	DnaJ heat shock protein family (Hsp40) member B1	5270	19p13.12	200666_s_at	2.15846	0.0367717
IL1RN	interleukin 1 receptor antagonist	6000	2q14.1	212657_s_at	2.49666	0.009479
S100A9	S100 calcium binding protein A9	10499	1q21.3	203535_at	2.73208	0.0053706
S100A8	S100 calcium binding protein A8	10498	1q21.3	202917_s_at	2.8481	0.0266976
SAA2	serum amyloid A2	10514	11p15.1	208607_s_at	3.11666	0.0484153
S100A12	S100 calcium binding protein A12	10489	1q21.3	205863_at	3.16017	0.0013532
